# Supplementary material for: Effects of Platelet TiB2 on the Formation and Mechanical Properties of (Zr,Ti)B2 Ceramics Prepared by Spark Plasma Sintering
Source: Materials (Basel). 2026 Feb 28;19(5):946. doi: 10.3390/ma19050946 (PMC12986502; doi:10.3390/ma19050946)
Supplement: Supplementary file 1 [file materials-19-00946-s001.zip]

Archive with 1 entries (1 files):
- materials-4160810-supplementary.pdf
